# Supplementary material for: CXCL8 Knockout: A Key to Resisting Pasteurella multocida Toxin-Induced Cytotoxicity
Source: Int J Mol Sci. 2024 May 14;25(10):5330. doi: 10.3390/ijms25105330 (PMC11121343; doi:10.3390/ijms25105330)
Supplement: Supplementary file 1 [file ijms-25-05330-s001.zip]

Archive with 1 entries (1 files):
- ijms-2963143-supplementary.pdf
